# Supplementary material for: Engineering WO3 Nanostructures via Carboxylic Acid Anodization for Advanced Lithium-Ion Battery Anodes
Source: Materials (Basel). 2025 Dec 13;18(24):5602. doi: 10.3390/ma18245602 (PMC12735234; doi:10.3390/ma18245602)
Supplement: Supplementary file 1 [file materials-18-05602-s001.zip]

Archive with 1 entries (1 files):
- materials-4029655-supplementary.pdf
